# Supplementary material for: Small NRPS-like enzymes in Aspergillus sections Flavi and Circumdati selectively form substituted pyrazinone metabolites
Source: Front Fungal Biol. 2022 Oct 26;3:1029195. doi: 10.3389/ffunb.2022.1029195 (PMC10512218; doi:10.3389/ffunb.2022.1029195)
Supplement: Supplementary file 4 [file Table_1.xlsx]

## Sheet: genomes_used_for_asaC_tree
species	section	source	genome
Aspergillus_affinis	Circumdati	jgi: Aspaff1	Aspergillus_affinis_CBS_129190_v1.0
Aspergillus_albertensis	Flavi	jgi: Aspalbe1	Aspergillus_albertensis_v1.0
Aspergillus_alliaceus	Flavi	jgi: Aspalli1	Aspergillus_alliaceus_CBS_536.65_v1.0
Aspergillus_arachidicola	Flavi	jgi: Aspara19utr	Aspergillus_arachidicola_v1.0
Aspergillus_bombycis	Flavi	jgi: Aspbom1	Aspergillus_bombycis_NRRL_26010
Aspergillus_burnettii	Flavi	ncbi: GCA_013421405.2	Aspergillus_burnettii_FRR_5400
Aspergillus_chrysellus	Circumdati	jgi: Aspchr1	Aspergillus_chrysellus_CBS_472.65_v1.0
Aspergillus_cretensis	Circumdati	jgi: Aspcre1	Aspergillus_cretensis_CBS_112802_v1.0
Aspergillus_elegans	Circumdati	jgi: Aspele1	Aspergillus_elegans_CBS_116.39_v1.0
Aspergillus_flavus_AF70	Flavi	ncbi: GCA_000952835.1	Aspergillus_flavus_AF70
Aspergillus_flavus_NRRL3357	Flavi	jgi: Aspfl2	Aspergillus_flavus_NRRL3357_v1.0
Aspergillus_flocculosus	Circumdati	jgi: Aspfloc1	Aspergillus_flocculosus_v1.0
Aspergillus_melleus	Circumdati	ncbi: GCA_016097325.1	Aspergillus_melleus_CBS_546.65
Aspergillus_minisclerotigenes	Flavi	jgi: Aspmin1	Aspergillus_minisclerotigenes_CBS_117635_v1.0
Aspergillus_mottae	Flavi	jgi: Aspmot1	Aspergillus_mottae_CBS_130016_v1.0
Aspergillus_muricatus	Circumdati	jgi: Aspmuri1	Aspergillus_muricatus_v1.0
Aspergillus_nakazawae	Circumdati	jgi: Aspnaka1	Aspergillus_nakazawae_v1.0
Aspergillus_neoauricomus	Circumdati	jgi: Aspneoa1	Aspergillus_neoauricomus_CBS112787_v1.0
Aspergillus_nomius	Flavi	jgi: Aspnom13137_1	Aspergillus_nomius_NRRL_13137
Aspergillus_novoparasiticus	Flavi	jgi: Aspnovo1	Aspergillus_novoparasiticus_CBS_126849_v1.0
Aspergillus_ochraceus	Circumdati	ncbi: GCA_004849945.1	Aspergillus_ochraceus_fc-1
Aspergillus_oryzae	Flavi	jgi: Aspor1	Aspergillus_oryzae_RIB40
Aspergillus_ostianus	Circumdati	jgi: Asposti1	Aspergillus_ostianus_v1.0
Aspergillus_parasiticus	Flavi	ncbi: GCA_000956085.1	Aspergillus_parasiticus_SU-1
Aspergillus_parvisclerotigenus	Flavi	jgi: Asppari1	Aspergillus_parvisclerotigenus_CBS_121.62_v1.0
Aspergillus_persii	Circumdati	jgi: Aspper1	Aspergillus_persii_CBS_112795_v1.0
Aspergillus_petrakii	Circumdati	jgi: Asppet1	Aspergillus_petrakii_CBS_105.57_v1.0
Aspergillus_pseudocaelatus	Flavi	jgi: Asppsec1	Aspergillus_pseudocaelatus_CBS_117616_v1.0
Aspergillus_pseudonomius	Flavi	jgi: Asppsen1	Aspergillus_pseudonomius_CBS_119388_v1.0
Aspergillus_pseudotamarii	Flavi	jgi: Asppset1	Aspergillus_pseudotamarii_CBS_117625_v1.0
Aspergillus_pulvericola	Circumdati	jgi: Asppul1	Aspergillus_pulvericola_CBS_137327_v1.0
Aspergillus_roseoglobulosus	Circumdati	jgi: Aspros1	Aspergillus_roseoglobulosus_CBS112800_v1.0
Aspergillus_sclerotiorum	Circumdati	jgi: Aspsc1	Aspergillus_sclerotiorum_CBS_549.65_v1.0
Aspergillus_sergii	Flavi	jgi: Aspser1	Aspergillus_sergii_CBS_130017_v1.0
Aspergillus_sesamicola	Circumdati	jgi: Aspses1	Aspergillus_sesamicola_CBS_137324_v1.0
Aspergillus_steynii	Circumdati	jgi: Aspste1	Aspergillus_steynii_IBT_23096_v1.0
Aspergillus_subauricomus	Circumdati	jgi: Aspsub1	Aspergillus_subauricomus_CBS_638.78_v1.0
Aspergillus_subramanianii	Circumdati	jgi: Aspsubr1	Aspergillus_subramanianii_CBS_138230_v1.0
Aspergillus_sulphureus	Circumdati	jgi: Aspsul1	Aspergillus_sulphureus_CBS_550.65_v1.0
Aspergillus_tamarii	Flavi	jgi: Asptam1	Aspergillus_tamarii_CBS_117626_v1.0
Aspergillus_transmontanensis	Flavi	jgi: Asptra1	Aspergillus_transmontanensis_CBS_130015_v1.0
Aspergillus_westerdijkiae	Circumdati	jgi: Aspwest1	Aspergillus_westerdijkiae_CBS_112803_v1.0
Aspergillus_westlandensis	Circumdati	jgi: Aspwes1	Aspergillus_westlandensis_CBS_123905_v1.0
